# Supplementary material for: Metabolomics Approach on Non-Targeted Screening of 50 PPCPs in Lettuce and Maize
Source: Molecules. 2022 Jul 23;27(15):4711. doi: 10.3390/molecules27154711 (PMC9330060; doi:10.3390/molecules27154711)
Supplement: Supplementary file 1 [file molecules-27-04711-s001.zip]

Archive with 1 entries (1 files):
- molecules-1807056-supplementary.pdf
